# Supplementary material for: Pulsed Four-Wave Mixing at Telecom Wavelengths in Si3N4 Waveguides Locally Covered by Graphene
Source: Nanomaterials (Basel). 2023 Jan 22;13(3):451. doi: 10.3390/nano13030451 (PMC9920485; doi:10.3390/nano13030451)
Supplement: Supplementary file 1 [file nanomaterials-13-00451-s001.zip]

Archive with 1 entries (1 files):
- nanomaterials-2131571-supplementary.pdf
